# Supplementary material for: Insight into the Corrosion Inhibition Performance of Pistia stratiotes Leaf Extract as a Novel Eco-Friendly Corrosion Inhibitor for Mild Steel in 1 M HCl Solution
Source: Molecules. 2024 Nov 6;29(22):5243. doi: 10.3390/molecules29225243 (PMC11596646; doi:10.3390/molecules29225243)
Supplement: Supplementary file 1 [file molecules-29-05243-s001.zip]

Archive with 1 entries (1 files):
- molecules-3277865-supplementary.pdf
